# Supplementary material for: One Carbon Metabolism in SAR11 Pelagic Marine Bacteria
Source: PLoS One. 2011 Aug 23;6(8):e23973. doi: 10.1371/journal.pone.0023973 (PMC3160333; doi:10.1371/journal.pone.0023973)
Supplement: Table S1 — Methylovory pathways and associated genes in Candidatus Pelagibacter ubique SAR11 HTCC1062. Table includes genes involved in methylovory in SAR11 HTCC1062 and their associated homologs in other organisms mentioned in the text of the paper. Associated proteins are grouped together. Identifiers and annotated functions are taken from the Integrated Microbial Genomes database (IMG) where available, and from the literature where marked. Clusters of Orthologous Groups assignments (COGS) were taken from the IMG database, where available, and were generated using the COGnitor tool (available from http://www.ncbi.nlm.nih.gov/COG/) for sequences referred to the literature sources. Locus names are taken from IMG where available. (XLS) [file pone.0023973.s004.xls]

## Sheet: Sheet1
Table S1. Methylovory pathways and associated genes in Candidatus 'Pelagibacter ubique' SAR11 HTCC1062.
PATHWAY	SUGESTED iDENTIFIER	COG CATEGORY	CURRENT IDENTIFIER	CURRENT ANNOTATED FUNCTION	LOCUS NAME	SPECIES/STRAIN	ASSIGNED FUNCTION	ADDITIONAL LITERATURE
THF LINKED OXIDATION
	fdH	COG3383	fdhF	formate dehydrogenase alpha subunit (EC 1.2.1.2)	SAR11_0679	Candidatus 'Pelagibacter ubique' SAR11 HTCC1062	Oxidation of formate to carbon dioxide
		COG3383	-	formate dehydrogenase alpha subunit (EC 1.2.1.2)	PU1002_02976	Candidatus 'Pelagibacter ubique' SAR11 HTCC1002
		COG3383	fdhA	formate dehydrogenase alpha subunit (EC 1.2.1.2)	PB7211_1343	Candidatus 'Pelagibacter' sp. HTCC 7211
	fdsB	COG1894	fdsB	NADH dehydrogenase subunit F (EC 1.6.5.3)	SAR11_0680	Candidatus 'Pelagibacter ubique' SAR11 HTCC1062
		COG1894, COG1905	-	NAD-dependent formate dehydrogenase beta subunit (EC:1.6.5.3)	PU1002_02971	Candidatus 'Pelagibacter ubique' SAR11 HTCC1002
		COG1894	fdsB	NAD-dependent formate dehydrogenase beta subunit (EC:1.6.5.3)	PB7211_1342	Candidatus 'Pelagibacter' sp. HTCC 7211
	fdhD	COG1526	fdhD	formate dehydrogenase chain D	SAR11_0681	Candidatus 'Pelagibacter ubique' SAR11 HTCC1062
		COG1526	-	formate dehydrogenase chain D	PU1002_02966	Candidatus 'Pelagibacter ubique' SAR11 HTCC1002
		COG1526	fdhD	formate dehydrogenase chain D	PB7211_734	Candidatus 'Pelagibacter' sp. HTCC 7211
	mobA	COG0746	mobA	molybdenum cofactor guanylyltransferase	SAR11_0684	Candidatus 'Pelagibacter ubique' SAR11 HTCC1062	Synthesis of a molybdenum cofactor
		COG0746	-	molybdenum cofactor guanylyltransferase	PU1002_02951	Candidatus 'Pelagibacter ubique' SAR11 HTCC1002
		COG0746	-	molybdenum cofactor guanylyltransferase	PB7211_267	Candidatus 'Pelagibacter' sp. HTCC 7211
	moeA	COG0303	moeA	molybdopterin molybdochelatase	SAR11_0685	Candidatus 'Pelagibacter ubique' SAR11 HTCC1062
		COG0303	-	molybdopterin molybdochelatase	PU1002_02946	Candidatus 'Pelagibacter ubique' SAR11 HTCC1002
		COG0303	moeA	molybdopterin molybdochelatase	PB7211_681	Candidatus 'Pelagibacter' sp. HTCC 7211
	fhs	COG2759	fhs	Formate-tetrahydrofolate ligase (EC 6.3.4.3)	SAR11_1285	Candidatus 'Pelagibacter ubique' SAR11 HTCC1062	Methyl-tetrahydrofolate (THF) linked oxidation pathway
		COG2759	-	Formate-tetrahydrofolate ligase (EC 6.3.4.3)	PU1002_06796	Candidatus 'Pelagibacter ubique' SAR11 HTCC1002
		COG2759	fhs	Formate-tetrahydrofolate ligase (EC 6.3.4.3)	PB7211_301	Candidatus 'Pelagibacter' sp. HTCC 7211
	metF	COG0685	metF	methylenetetrahydrofolate reductase (EC:1.5.1.20)	SAR11_1264	Candidatus 'Pelagibacter ubique' SAR11 HTCC1062
		COG0685	-	methylenetetrahydrofolate reductase (EC:1.5.1.20)	PU1002_06901	Candidatus 'Pelagibacter ubique' SAR11 HTCC1002
		COG0685	metF	methylenetetrahydrofolate reductase (EC:1.5.1.20)	PB7211_191	Candidatus 'Pelagibacter' sp. HTCC 7211
	foID	COG0190	folD	5,10-methylenetetrahydrofolate dehydrogenase (NADP+) (EC 1.5.1.5) / methenyltetrahydrofolate cyclohydrolase (EC 3.5.4.9)	SAR11_0307	Candidatus 'Pelagibacter ubique' SAR11 HTCC1062
		COG0190	-	5,10-methylenetetrahydrofolate dehydrogenase (NADP+) (EC 1.5.1.5) / methenyltetrahydrofolate cyclohydrolase (EC 3.5.4.9)	PU1002_04821	Candidatus 'Pelagibacter ubique' SAR11 HTCC1002
		COG0190	folD	methylenetetrahydrofolate dehydrogenase (EC:3.5.4.9, EC:1.5.1.5)	PB7211_491	Candidatus 'Pelagibacter' sp. HTCC 7211
METHANOL OXIDATION
	ADH	COG1454	-	iron-containing alcohol dehydrogenase (EC:1.1.1.1)	SAR11_1287	Candidatus 'Pelagibacter ubique' SAR11 HTCC1062	Oxidation of short-chain alcohols to corresponding aldehydes
		COG1454	-	iron-containing alcohol dehydrogenase (EC:1.1.1.1)	PU1002_06786	Candidatus 'Pelagibacter ubique' SAR11 HTCC1002
		COG1454	gbd	NAD-dependent 4-hydroxybutyrate dehydrogenase (EC:1.1.1.1)	PB7211_603	Candidatus 'Pelagibacter' sp. HTCC 7211
		COG1454	ADH	NAD-dependent group III alcohol dehydrogenase (EC:1.1.1.1)	-	Thermococcus hydrothermalis	Oxidation of C2 through C8 alcohols. Shows some activity with methanol, glycerol and specific monoterpenes	(Antoine, et al., 1999)
		COG1979	ADH	NADH-dependent butanol dehydrogenase A	GTNG_2878	Geobacillus thermodenitrificans NG80-2	Oxidation of alkyl alcohols	(Liu, et al., 2009; )
		COG1454	MDH	Methanol dehydrogenase(EC:1.1.1.1)	-	Bacillus methanolicus	Methanol oxidation	(de Vries, et al., 1992)
METHYLAMINE OXIDATION
	glnT	COG0174	glnT	L-glutamine synthetase (EC 6.3.1.2)	SAR11_1316	Candidatus 'Pelagibacter ubique' SAR11 HTCC1062	Conversion of methylamine to gamma-glutamylmethlamide
		COG0174	-	L-glutamine synthetase (EC 6.3.1.2)	PU1002_06666	Candidatus 'Pelagibacter ubique' SAR11 HTCC1002
		COG0174	glnT	glutamine synthetase, type III (EC:6.3.1.2)	PB7211_802	Candidatus 'Pelagibacter' sp. HTCC 7211
		COG0174	GMAS	gamma-glutamylmethylamide synthetase	-	Methyloversatilis universilis FAM5	Conversion of methylamine to gamma-glutamylmethlamide	(Latypova, et al., 2010)
	glxB	COG0067	glxB	glutamate synthase (NADPH) GltB1 subunit (EC 1.4.1.13)	SAR11_1313	Candidatus 'Pelagibacter ubique' SAR11 HTCC1062	Conversion of methylamine to N-methylglutamate
		COG0067	-	glutamate synthase (NADPH) GltB1 subunit (EC 1.4.1.13)	PU1002_06681	Candidatus 'Pelagibacter ubique' SAR11 HTCC1002
		COG0067	purF_2	amidophosphoribosyltransferase	PB7211_889	Candidatus 'Pelagibacter' sp. HTCC 7211
		COG0067, COG0449, COG0034	mgsA	N-Methyl glutamate synthase subunit A	-	Methyloversatilis universilis FAM5	Conversion of methylamine to N-methylglutamate	(Latypova, et al., 2010)
	glxC	COG0070	glxC	glutamate synthase (NADPH) GltB3 subunit (EC 1.4.1.13)	SAR11_1314	Candidatus 'Pelagibacter ubique' SAR11 HTCC1062	Conversion of methylamine to N-methylglutamate
		COG0070	-	glutamate synthase (NADPH) GltB3 subunit (EC 1.4.1.13)	PU1002_06676	Candidatus 'Pelagibacter ubique' SAR11 HTCC1002
		COG0070	glxC	GlxC protein	PB7211_743	Candidatus 'Pelagibacter' sp. HTCC 7211
		COG0070, COG0466	mgsB	N-Methyl glutamate synthase subunit B	-	Methyloversatilis universilis FAM5	Conversion of methylamine to N-methylglutamate	(Latypova, et al., 2010)
	glxD	COG0069	glxD	glutamate synthase (NADPH) GltB2 subunit (EC 1.4.1.13)	SAR11_1315	Candidatus 'Pelagibacter ubique' SAR11 HTCC1062	Conversion of methylamine to N-methylglutamate
		COG0069	-	glutamate synthase (NADPH) GltB2 subunit (EC 1.4.1.13)	PU1002_06671	Candidatus 'Pelagibacter ubique' SAR11 HTCC1002
		COG0069	glxD	glutamate synthase large subunit (EC:1.4.1.14, EC:1.4.1.13)	PB7211_387	Candidatus 'Pelagibacter' sp. HTCC 7211
		COG0069, COG0516	mgsC	N-Methyl glutamate synthase subunit C	-	Methyloversatilis universilis FAM5	Conversion of methylamine to N-methylglutamate	(Latypova, et al., 2010)
	soxB	COG0665	soxB	sarcosine oxidase (EC:1.5.3.1)	SAR11_1064	Candidatus 'Pelagibacter ubique' SAR11 HTCC1062	Oxidation of N-methylglutamate to glutamate and 5, 10, methylene-THF in methylamine degradation; degradation of sarcosine to glycine
		COG0665	-	sarcosine oxidase (EC:1.5.3.1)	PU1002_01095	Candidatus 'Pelagibacter ubique' SAR11 HTCC1002
		COG0665	soxB_1	sarcosine oxidase (EC:1.5.3.1)	PB7211_1354	Candidatus 'Pelagibacter' sp. HTCC 7211
		COG0665	soxB2	sarcosine oxidase beta subunit (EC:1.5.3.1)	SAR11_1284	Candidatus 'Pelagibacter ubique' SAR11 HTCC1062
		COG0665	-	sarcosine oxidase beta subunit (EC:1.5.3.1)	PU1002_06801	Candidatus 'Pelagibacter ubique' SAR11 HTCC1002
		COG0665	soxB_2	sarcosine oxidase beta subunit (EC:1.5.3.1)	PB7211_1431	Candidatus 'Pelagibacter' sp. HTCC 7211
		COG0665, COG0492	mdgA	N-methyl glutamate dehydrogenase/oxidoreductase subunit A	-	Methyloversatilis universilis FAM5	Oxidation of N-methylglutamate to glutamate and 5, 10, methylene-THF in methylamine degradation	(Latypova, et al., 2010)
	soxD	COG4311	soxD	sarcosine oxidase delta chain (EC:1.5.3.1)	SAR11_1065	Candidatus 'Pelagibacter ubique' SAR11 HTCC1062	Oxidation of N-methylglutamate to glutamate and 5, 10, methylene-THF in methylamine degradation; degradation of sarcosine to glycine
		COG4311	-	sarcosine oxidase delta chain (EC:1.5.3.1)	PU1002_01090	Candidatus 'Pelagibacter ubique' SAR11 HTCC1002
		COG4311	soxD_1	sarcosine oxidase delta chain (EC:1.5.3.1)	PB7211_677	Candidatus 'Pelagibacter' sp. HTCC 7211
		COG4311	soxD_2	sarcosine oxidase delta chain (EC:1.5.3.1)	PB7211_617	Candidatus 'Pelagibacter ubique' SAR11 HTCC1062
		COG4311	-	sarcosine oxidase delta chain (EC:1.5.3.1)	SAR11_1283	Candidatus 'Pelagibacter ubique' SAR11 HTCC1002
		COG4311	soxD2	sarcosine oxidase delta chain (EC:1.5.3.1)	PU1002_06806	Candidatus 'Pelagibacter' sp. HTCC 7211
		No related COGS	mdgB	Putative N-methyl glutamate dehydrogenase/oxidoreductase subunit B	-	Methyloversatilis universilis FAM5	Oxidation of N-methylglutamate to glutamate and 5, 10, methylene-THF in methylamine degradation	(Latypova, et al., 2010)
	soxA	COG0404, COG0492	soxA	sarcosine oxidase alpha chain (EC:1.5.3.1)	SAR11_1066	Candidatus 'Pelagibacter ubique' SAR11 HTCC1062	Oxidation of N-methylglutamate to glutamate and 5, 10, methylene-THF in methylamine degradation; degradation of sarcosine to glycine
		COG0404, COG0492	-	sarcosine oxidase alpha chain (EC:1.5.3.1)	PU1002_01085	Candidatus 'Pelagibacter ubique' SAR11 HTCC1002
		COG0404	soxA_1	sarcosine oxidase, alpha subunit (EC:1.5.3.1)	PB7211_1387	Candidatus 'Pelagibacter' sp. HTCC 7211
		COG0404	soxA2	sarcosine oxidase alpha chain (EC:1.5.3.1)	SAR11_1282	Candidatus 'Pelagibacter ubique' SAR11 HTCC1062
		COG0404, COG0492	-	sarcosine oxidase alpha chain (EC:1.5.3.1)	PU1002_06811	Candidatus 'Pelagibacter ubique' SAR11 HTCC1002
		COG0404	soxA_2	sarcosine oxidase alpha subunit (EC:1.5.3.1)	PB7211_1145	Candidatus 'Pelagibacter' sp. HTCC 7211
		COG0404	mdgC	N-methyl glutamate dehydrogenase/oxidoreductase subunit C	-	Methyloversatilis universilis FAM5	Oxidation of N-methylglutamate to glutamate and 5, 10, methylene-THF in methylamine degradation	(Latypova, et al., 2010)
	soxG	COG4583	soxG	sarcosine oxidase gamma subunit (EC:1.5.3.1)	SAR11_1067	Candidatus 'Pelagibacter ubique' SAR11 HTCC1062	Oxidation of N-methylglutamate to glutamate and 5, 10, methylene-THF in methylamine degradation; degradation of sarcosine to glycine
		COG4583	-	sarcosine oxidase gamma subunit (EC:1.5.3.1)	PU1002_01080	Candidatus 'Pelagibacter ubique' SAR11 HTCC1002
		COG4583	soxG_1	sarcosine oxidase gamma subunit (EC:1.5.3.1)	PB7211_973	Candidatus 'Pelagibacter' sp. HTCC 7211
		COG4583	-	Sarcosine oxidase (EC:1.5.3.1)	SAR11_1281	Candidatus 'Pelagibacter ubique' SAR11 HTCC1062
		COG4583	-	Sarcosine oxidase (EC:1.5.3.1)	PU1002_06816	Candidatus 'Pelagibacter ubique' SAR11 HTCC1002
		COG4583	-	sarcosine oxidase (EC:1.5.3.1)	PB7211_869	Candidatus 'Pelagibacter' sp. HTCC 7211
		No related COGS	mdgD	Putative N-methyl glutamate dehydrogenase/oxidoreductase subunit D	-	Methyloversatilis universilis FAM5	Oxidation of N-methylglutamate to glutamate and 5, 10, methylene-THF in methylamine degradation	(Latypova, et al., 2010)
GLYCINE BETAINE OXIDATION
	bhmT	COG0646	bhmT	betaine-homocysteine methyltransferase (EC:2.1.1.5)	SAR11_1173	Candidatus 'Pelagibacter ubique' SAR11 HTCC1062	Demethylation of glycine betaine (GBT) to dimethylglycine
		COG0646	-	betaine-homocysteine methyltransferase (EC:2.1.1.5)	PU1002_00365	Candidatus 'Pelagibacter ubique' SAR11 HTCC1002
		COG0404, COG0665	-	sarcosine dehydrogenase (EC:1.5.99.1)	SAR11_1221	Candidatus 'Pelagibacter ubique' SAR11 HTCC1062	Demethylation of sarcosine to glycine
	sardH	COG0404, COG0665	-	sarcosine dehydrogenase (EC:1.5.99.1)	PU1002_00145	Candidatus 'Pelagibacter ubique' SAR11 HTCC1002
		COG0404	-	sarcosine dehydrogenase (EC:1.5.99.1)	PB7211_937	Candidatus 'Pelagibacter' sp. HTCC 7211
	dmgdh	COG0404, COG0665	-	dimethylglycine dehydrogenase (EC 1.5.99.2)	SAR11_1253	Candidatus 'Pelagibacter ubique' SAR11 HTCC1062	Demethylation of dimethylglycine to sarcosine
		COG0404, COG0665	-	dimethylglycine dehydrogenase (EC 1.5.99.2)	PU1002_06961	Candidatus 'Pelagibacter ubique' SAR11 HTCC1002
		COG0404	-	dimethylglycine dehydrogenase (EC 1.5.99.2)	PB7211_767	Candidatus 'Pelagibacter' sp. HTCC 7211
AMINOMETHYLTRANSFERASE
	gcvT	COG0404	gcvT	glycine cleavage system protein T2 (EC:2.1.2.10)	SAR11_0666	Candidatus 'Pelagibacter ubique' SAR11 HTCC1062	Part of glycine cleavage (GCV), cleavage of glyciine to ammonia and carbon dioxide
		COG0404	-	glycine cleavage system protein T2 (EC:2.1.2.10)	PU1002_03036	Candidatus 'Pelagibacter ubique' SAR11 HTCC1002
		COG0404	gcvT_1	glycine cleavage system T protein (EC:2.1.2.10)	PB7211_672	Candidatus 'Pelagibacter' sp. HTCC 7211
	dmdA	COG0404	-	GcvT-like Aminomethyltransferase protein (EC:2.1.2.10)	SAR11_0246	Candidatus 'Pelagibacter ubique' SAR11 HTCC1062	Removal of the first methyl group from dimethylsulfoniopropionate (DMSP) to produce methylmercaptopropionate (MMPA)
		COG0404	-	GcvT-like Aminomethyltransferase protein (EC:2.1.2.10)	PU1002_05126	Candidatus 'Pelagibacter ubique' SAR11 HTCC1002
		COG0404	-	aminomethyltransferase (EC:2.1.2.10)	PB7211_770	Candidatus 'Pelagibacter' sp. HTCC 7211
	gcvT	COG0404	-	aminomethyltransferase (EC 2.1.2.10)	SAR11_1265	Candidatus 'Pelagibacter ubique' SAR11 HTCC1062
		COG0404	-	putative aminomethyltransferase protein (EC:2.1.2.10)	PU1002_06896	Candidatus 'Pelagibacter ubique' SAR11 HTCC1002
		COG0404	gcvT_2	aminomethyltransferase, glycine cleavage system T protein (EC:2.1.2.10)	PB7211_1405	Candidatus 'Pelagibacter' sp. HTCC 7211
