# Supplementary material for: One Carbon Metabolism in SAR11 Pelagic Marine Bacteria
Source: PLoS One. 2011 Aug 23;6(8):e23973. doi: 10.1371/journal.pone.0023973 (PMC3160333; doi:10.1371/journal.pone.0023973)
Supplement: Table S2 — The percent abundance of SAR11 C1 metabolism genes at each sample site in GOS data, relative to recA. (XLS) [file pone.0023973.s005.xls]

## Sheet: Sheet1
Table S2 The percent abundance of SAR11 C1 metabolism genes at each sample site in GOS data, relative to recA
Name:	metF	folD	fhs	fdhF	fdsB	fdhD	mobA	moeA	bhmT	sardh	dmgdh	dmdA	gcvT	putitive AMT		soxB	soxD	soxA	soxG	glxB	glxC	glxD	glnT	soxB2	soxD2	soxA2	soxG2	Fe-ADH	ygfZ
Locus:	C134_1264	C134_0307	C134_1285	C134_0679	C134_0680	C134_0681	C134_0684	C134_0685	C134_1173	C134_1221	C134_1253	C134_0246	C134_0666	C134_1265	C134_1303	C134_1064	C134_1065	C134_1066	C134_1067	C134_1313	C134_1314	C134_1315	C134_1316	C134_1284	C134_1283	C134_1282	C134_1281	C134_1287	C134_0621	Sample_Location	Country	Date	Time	Location	Sample_Depth	Water_Depth	Temp_C	Salin_ppt	Habitat_Type	Chl_a	Good_Sequences	Geographic_Location
GS000a	1.14038	1.2494	1.03548	0.390301	0.408046	0.295851	0.458987	0.361618	0.234842	0.762608	1.07878	1.19833	0.729528	1.2322	0.627484	1.02284	2.49574	0.895951	0.989691	0.162134	0.156955	0	0.823996	0.746402	1.73474	0.693477	0.969493	0.936263	1.05656	Sargasso Sea, Station 11 and 13	Bermuda (UK)	2003-02-26	1899-12-31 03:00:00	31°32'06"N; 63°35'42"W	5	>4200	20	36.6	Open Ocean	0.17 (0.09±0.02)	644551	Sargasso Sea
GS000b	1.1258	1.1303	1.02714	0.372528	0.335851	0.473379	0.618357	0.446456	0.127617	0.548153	0.903653	1.11924	0.659759	1.25213	0.685668	0.936673	1.93691	0.560515	0.827701	0.111356	0.12162	0	0.704108	0.598999	1.4946	0.600444	0.819528	0.761329	1.06836	Sargasso Sea, Station 11 and 13	Bermuda (UK)	2003-02-26	1899-12-31 03:35:00	31°32'06"N; 63°35'42"W	5	>4200	20	36.6	Open Ocean	0.17 (0.09±0.02)	317180	Sargasso Sea
GS000c	1.23336	1.19564	1.25822	0.502286	0.398006	0.649944	0.633439	0.686679	0.224886	0.764208	0.97585	1.253	0.913742	1.41625	0.844858	1.15393	2.13786	0.86375	1.07109	0.255723	0.165037	0.0106673	0.995917	0.97235	1.8416	0.735955	1.09905	0.951031	1.13909	Sargasso Sea, Station 3	Bermuda (UK)	2003-02-25	1899-12-31 13:00:00	32°10'29.4"N; 64°00'36.6"W	5	>4200	19.8	36.7	Open Ocean	0.17 (0.09±0.02)	368835	Sargasso Sea
GS000d	0.844615	1.1504	0.785372	0.33235	0.307289	0.314149	0.394469	0.339523	0.22443	0.533446	0.726562	1.01994	0.837305	0.901271	0.622823	0.797228	1.91904	0.618283	0.798239	0.158173	0.126386	0.0150813	0.773912	0.574109	1.463	0.609713	1.00211	0.601365	0.909599	Sargasso Sea, Station 13	Bermuda (UK)	2003-02-25	1899-12-31 17:00:00	31°32'06"N; 63°35'42"W	5	>4200	20	36.6	Open Ocean	0.17 (0.09±0.02)	332240	Sargasso Sea
GS001c	1.10954	0.463558	0.726887	0.0619626	0.044323	0.058151	0.118409	0.0785597	0	0.541339	0.59438	1.14825	0.952084	0.811611	0.558017	0.879568	1.77613	0.643516	0.738796	0.139423	0.143969	0	0.554539	0.799472	1.377	0.523417	0.79201	0.651097	1.02128	Sargasso Sea, Hydrostation S	Bermuda (UK)	2003-05-15	1899-12-31 11:40:00	32°10'00"N; 64°30'00"W	5	>4200	22.9	36.7	Open Ocean	0.10 (0.10±0.01)	92351	Sargasso Sea
GS02	1.93141	1.61387	1.79676	1.27892	1.56882	1.26532	1.37413	1.64103	1.1651	1.11684	0.929442	0.653453	2.11984	2.26049	1.2646	1.42903	3.55556	0.921679	2.1182	1.01934	1.12775	0.485953	1.48014	1.35773	2.2372	1.22434	2.68481	1.60868	1.92192	Gulf of Maine	USA	2003-08-21	1899-12-31 06:32:00	42°30'11"N; 67°14'24"W	1	106	18.2	29.2	Coastal	1.4 (1.12±0.19)	121590	North American East Coast
GS03	2.28258	2.1182	1.59431	1.61791	1.46594	2.42942	1.44283	1.4359	1.44633	1.04703	1.47308	2.30631	1.04065	1.97792	1.75945	1.73525	4.17391	1.14855	2.49645	1.01934	0.751836	0.291572	1.54449	1.12013	2.8764	1.70838	2.82993	1.75493	1.87387	Browns Bank, Gulf of Maine	Canada	2003-08-21	1899-12-31 11:50:00	42°51'10"N; 66°13'2"W	1	119	11.7	29.9	Coastal	1.4 (1.12±0.19)	61605	North American East Coast
GS04	0.526749	3.47991	1.51839	1.52546	1.08017	1.51839	2.06119	1.64103	1.20527	0.680573	1.52569	1.84505	1.04065	1.60118	0.659794	0.714514	3.24638	0.89332	1.8156	1.74744	1.12775	0.388762	2.02715	1.0183	3.35581	1.70838	2.39456	1.97429	1.15315	Outside Halifax, Nova Scotia	Canada	2003-08-22	1899-12-31 05:25:00	44°8'14"N; 63°38'40"W	2	142	17.3	28.3	Coastal	0.4 (0.78±0.17)	52959	North American East Coast
GS05	0.921811	1.24823	0.854093	0.832069	0.231465	0.569395	1.08213	0.923077	0.361582	0.746012	0.907522	0.864865	0.520325	1.27152	0.371134	0.842105	1.73913	0.733799	1.02128	0.327645	0.845815	1.45786	0.79638	0.99284	2.8764	1.08909	1.14286	0.904884	0.324324	Bedford Basin, Nova Scotia	Canada	2003-08-22	1899-12-31 16:21:00	44°41'25"N; 63°38'14"W	1	64	15	30.2	Embayment	6 (6.76±0.98)	61131	North American East Coast
GS06	1.42732	0.614962	0.925726	0.509978	0.940792	0.79348	0.897616	0.684864	0.524877	0.425569	0.610954	0.937402	0.939942	1.36723	0.92584	0.800123	1.75035	0.642202	1.186	0.422768	0.654824	0.366816	0.952854	0.561706	1.39181	0.533178	0.947992	0.732399	1.08806	Bay of Fundy, Nova Scotia	Canada	2003-08-23	1899-12-31 10:47:00	45°6'42"N; 64°56'48"W	1	11	11.2		Estuary	2.8 (1.87±0.18)	59679	North American East Coast
GS07	0.790123	0.680851	1.53737	0.485374	0.694394	1.02491	0.618357	0.615385	1.80791	0.471166	0.552404	0.0864865	0.693767	0.494481	0.659794	1.07177	2.43478	0.478564	0.170213	1.63823	1.12775	0.218679	0.868778	2.52029	5.03371	0.576577	0.816327	1.15167	1.40541	Northern Gulf of Maine	Canada	2003-08-25	1899-12-31 08:25:00	43°37'56"N; 66°50'50"W	1	139	17.9	31.7	Coastal	1.4 (1.12±0.19)	50980	North American East Coast
GS08	0	0.680851	1.02491	0.520043	0.954792	0.512456	0	0.230769	1.76271	1.76687	0.295931	0.259459	2.21138	0.317881	0	3.21531	5.21739	1.33998	0.510638	1.4744	2.7489	1.85877	1.73756	2.29117	3.77528	0.672673	1.22449	0.493573	4.37838	Newport Harbor, RI	USA	2003-11-16	1899-12-31 16:45:00	41°29'9"N; 71°21'4"W	1	12	9.4	26.5	Coastal	2.2 (1.59±0.17)	129655	North American East Coast
GS09	1.14432	0.845194	0.518346	0.588187	0.574671	0.80108	1.08746	0.732095	0.561075	0.454919	0.555126	1.03784	0.789459	0.818452	0.460718	0.760271	2.01499	0.488466	0.915627	1.12981	0.874981	0.241301	0.868778	0.632047	1.4878	0.490421	0.540464	0.544633	1.11836	Block Island, NY	USA	2003-11-17	1899-12-31 10:30:00	41°5'28"N; 71°36'8"W	1	32	11	31	Coastal	4.0 (2.72±0.24)	79303	North American East Coast
GS10	0.607787	1.18712	0.595675	0.725394	0.908054	0.946072	0.618357	0.662722	0.445024	0.531571	0.64346	0.558836	1.1207	0.47818	0.647105	0.706662	1.3913	0.687169	0.99509	0.504069	0.650627	0.403715	0.779673	0.56398	0.885048	0.611073	1.10518	0.632786	0.565489	Cape May, NJ	USA	2003-11-18	1899-12-31 04:30:00	38°56'24"N; 74°41'6"W	1	10	12	31	Coastal	2.0 (2.75±0.33)	78304	North American East Coast
GS11	1.44283	1.77613	0.891227	1.04913	0.754776	1.1883	0.241966	0.521739	0.754606	0.716991	0.597009	0.541481	1.26688	0.958249	0.580905	0.798835	2.17769	1.06533	0.710453	1.08265	1.02969	0.494404	0.566595	0.757082	1.68832	0.618357	1.36291	1.28758	1.63572	Delaware Bay, NJ	USA	2003-11-18	1899-12-31 11:30:00	39°25'4"N; 75°30'15"W	1	8	11		Estuary	4.8 (9.23±1.02)	124435	North American East Coast
GS12	0.643804	1.00867	0.607355	0.616348	0.745831	1.26532	0.618357	1.16239	0.160703	0.244308	0.631319	0.768769	0.88648	0.376748	0.329897	0.442318	0.618357	0.326133	0.680851	0.82518	0.563877	0.291572	0.386124	0.407319	0.799001	0.370148	1.45125	0.438732	1.34535	Chesapeake Bay, MD	USA	2003-12-18	1899-12-31 11:32:00	38°56'49"N; 76°25'2"W	13.2	25	1	3.5	Estuary	21.0 (15.0±1.01)	126162	North American East Coast
GS13	1.40466	2.04255	0.835113	0.76273	0.810127	0.911032	0.618357	1.02564	1.02448	0.628221	1.10481	0.807207	0.693767	1.22443	0.714777	1.17384	2.55072	0.935859	1.58865	1.09215	1.87959	0.777525	0.627451	0.763723	1.9176	0.918252	1.63265	1.04199	1.2973	Off Nags Head, NC	USA	2003-12-19	1899-12-31 06:28:00	36°0'14"N; 75°23'41"W	2.1	20	9.3		Coastal	3.0 (2.24±0.25)	138033	North American East Coast
GS14	1.44576	1.41965	0.814114	0.805514	0.753492	0.726887	0.868332	0.726678	0.0692391	0.701736	0.856311	0.971593	1.5499	1.15429	1.02128	1.17276	2.6642	0.94491	1.21684	0.195193	0.179961	0.0744439	1.07211	0.701975	1.6524	0.703342	1.04212	0.840125	1.02128	South of Charleston, SC	USA	2003-12-20	1899-12-31 17:12:00	32°30'25"N; 79°15'50"W	1	31	18.6		Coastal	1.70 (1.92±0.25)	128885	North American East Coast
GS15	1.6146	0.651249	0.995203	0.325592	0.362293	0.267368	0.282294	0.100334	0.0707443	0.583836	0.761701	0.812221	0.927536	0.995105	0.537875	0.938631	1.72401	0.649183	1.2877	0.170945	0.110324	0.0380311	0.868778	0.816852	1.59453	0.484659	0.851819	0.386275	0.451234	Off Key West, FL	USA	2004-01-08	1899-12-31 06:25:00	24°29'18"N; 83°4'12"W	1.7	47	25	36	Coastal	0.2 (0.27±0.09)	127362	Caribbean Sea
GS16	1.0993	1.03608	0.935788	0.271327	0.392484	0.297076	0.403277	0.301003	0	0.409709	0.597009	1.0604	0.950159	0.700259	0.419543	0.758893	1.54253	0.5826	0.93247	0.0854726	0.0735491	0	0.453276	0.657466	1.12555	0.551508	0.937001	0.665251	1.21269	Gulf of Mexico	USA	2004-01-08	1899-12-31 14:15:00	24°10'29"N; 84°20'40"W	2	3333	26.4	35.8	Coastal Sea	0.16 (0.11±0.01)	127122	Caribbean Sea
GS17	1.34439	1.58527	0.81585	0.198703	0.279831	0.224359	0.332252	0.371986	0.129522	0.48523	0.678433	1.2547	0.931926	1.06277	0.64256	0.836392	1.86892	0.737132	1.09749	0.0586827	0.126241	0	0.803944	0.820717	1.99631	0.636816	0.584831	0.913479	1.08431	Yucatan Channel	Mexico	2004-01-09	1899-12-31 13:47:00	20°31'21"N; 85°24'49"W	2	4513	27	35.8	Open Ocean	0.13 (0.09±0.01)	257581	Caribbean Sea
GS18	1.06173	0.574468	0.83274	0.149512	0.184448	0.234875	0.202899	0.0721154	0.0847458	0.37546	0.554871	0.794595	1.07317	0.847682	0.463918	0.602871	1.30435	0.484546	0.702128	0.0819113	0.0792952	0	0.502262	0.515513	1.01124	0.312312	0.581633	0.447301	1.17568	Rosario Bank	Honduras	2004-01-10	1899-12-31 08:12:00	18°2'12"N; 83°47'5"W	1.7	4470	27.4	35.4	Open Ocean	0.14 (0.09±0.01)	142743	Caribbean Sea
GS19	0.823045	0.794326	0.811388	0.208017	0.144665	0.227758	0.309179	0.115385	0.0225989	0.480982	0.631319	0.908108	0.97561	0.953642	0.391753	0.574163	1.13043	0.454636	1.19149	0.109215	0.0704846	0	0.615385	0.630072	1.25843	0.512513	1.06122	0.55527	1	Northeast of Colón	Panama	2004-01-12	1899-12-31 09:03:00	10°42'59"N; 80°15'16"W	1.7	3336	27.7	35.4	Coastal	0.23 (0.15±0.02)	135325	Caribbean Sea
GS20	0.0544913	1.50257	0	0.817723	0.885951	0.706835	1.15142	0.954907	0	0	0	0.0357875	0.932997	0	0.0682545	0	0	0	0	0	0.0583321	0.0603252	0	0.0316023	0.297559	0.0132546	0	0.0340395	1.34203	Lake Gatun	Panama	2004-01-15	1899-12-31 10:24:00	9°9'52"N; 79°50'10"W	2	4.2	28.6	0.1	Fresh Water		296355	Panama Canal
GS21	1.3037	1.25957	0.717438	0.447237	0.729114	0.990747	0.881159	0.6	0.298305	0.54184	0.757583	0.778378	0.728455	1.08079	0.556701	0.551196	1.35652	0.66999	1.1234	0.262116	0.296035	0.328018	0.890498	1.21432	2.69663	0.672673	1.22449	0.542931	0.875676	Gulf of Panama	Panama	2004-01-19	1899-12-31 16:48:00	8°7'45"N; 79°41'28"W	1.6	76	27.6	30.7	Coastal	0.50 (0.73±0.22)	131798	Eastern Tropical Pacific
GS22	1.62672	1.0413	0.723467	0.501689	0.653547	0.562696	0.600171	0.678733	0.0957129	0.554313	0.752013	0.85469	1.28551	1.07207	1.04791	1.45905	2.70077	0.743182	0.841051	0.308372	0.348277	0.0257269	0.868778	1.23993	3.42631	0.81399	1.55582	0.812944	0.953895	250 miles from Panama City	Panama	2004-01-20	1899-12-31 16:39:00	6°29'34"N; 82°54'14"W	2	2431	29.3	32.3	Open Ocean	0.33 (0.28±0.02)	121662	Eastern Tropical Pacific
GS23	1.37851	1.30376	0.886802	0.159332	0.23639	0.290755	0.197348	0.13748	0.0461594	0.671662	0.554083	0.905348	1.1735	1.15429	0.452731	0.723201	1.50971	0.57835	1.17338	0.362501	0.287937	0	0.887263	0.701975	1.5606	0.588844	0.666956	0.651097	1.02128	30 miles from Cocos Island	Costa Rica	2004-01-21	1899-12-31 15:00:00	5°38'24"N; 86°33'55"W	2	1139	28.7	32.6	Open Ocean	0.07 (0.19±0.02)	133051	Eastern Tropical Pacific
GS26	0.902998	1.6535	0.764616	0.158489	0.214932	0.162684	0.0441684	0.175824	0	0.50482	0.50731	1.08726	0.867209	0.746768	0.518409	0.940533	1.8882	0.537815	0.972644	0.0936129	0.120831	0	0.641241	0.414593	1.4382	0.521665	0.793003	0.752112	1.94595	134 miles NE of Galapagos	Ecuador	2004-02-01	1899-12-31 16:16:00	1°15'51"N; 90°17'42"W	2	2386	27.8	32.6	Open Ocean	0.22 (0.28±0.02)	102708	Galapagos Islands
GS27	1.22646	1.52429	0.775057	0.459501	0.487112	0.65268	0.719879	0.564868	0.291424	0.689168	0.862175	1.14627	0.931926	1.16398	0.649946	0.932372	1.93121	0.67999	1.18895	0.782436	0.656453	0	0.765044	0.916468	2.3183	0.728609	1.11118	0.795611	1.35539	Devil's Crown, Floreana Island	Ecuador	2004-02-04	1899-12-31 11:41:00	1°12'58"S; 90°25'22"W	2.2	2.3	25.5	34.9	Coastal	0.40 (0.38±0.03)	222080	Galapagos Islands
GS28	1.06533	1.2546	0.737015	0.341242	0.538351	0.475989	0.375183	0.435609	0.170634	0.603516	0.606492	0.979532	0.806796	1.00007	0.578246	0.856728	1.59453	0.451679	1.12455	0.60375	0.475177	0	0.507601	0.576654	1.16349	0.397341	0.858519	0.809682	0.816277	Coastal Floreana	Ecuador	2004-02-04	1899-12-31 15:47:00	1°13'1"S; 90°19'11"W	2	156			Coastal	0.35 (0.35±0.02)	189052	Galapagos Islands
GS29	0.861953	0.55706	0.621158	0.277356	0.357718	0.641863	0.562143	0.447552	0.0657422	0.549693	0.47349	0.974939	0.630697	1.01465	0.592315	0.876903	1.26482	0.487265	0.742747	0.496432	0.512615	0	0.868778	0.555435	1.04597	0.594049	0.920223	0.598271	0.805897	North James Bay, Santigo Island	Ecuador	2004-02-08	1899-12-31 18:03:00	0°12'0"S; 90°50'7"W	2.1	12	26.2	34.5	Coastal	0.40 (0.39±0.03)	131529	Galapagos Islands
GS30	0.964218	1.15398	0.779782	0.503002	0.5257	0.640811	0.765086	0.6206	0.0857991	0.548362	0.631319	1.15511	0.934822	1.01051	0.87227	1.04841	1.9101	0.618619	1.1886	0.710823	0.487419	0.00494189	0.77552	0.885401	2.07199	0.647156	0.863369	0.641366	1.06276	Warm seep, Roca Redonda	Ecuador	2004-02-09	1899-12-31 11:42:00	0°16'20"N; 91°38'0"W	19	19	26.9		Warm Seep		359152	Galapagos Islands
GS31	1.21613	1.07932	0.906834	0.782222	0.803193	0.76829	0.837775	0.774194	0.514879	0.796856	0.960071	1.2961	0.623431	1.11332	0.798138	0.977929	2.09657	0.689838	1.02598	0.295937	0.280639	0.00403095	1.04494	0.882681	2.44561	0.749284	1.28205	1.03264	1.10599	Upwelling, Fernandina Island	Ecuador	2004-02-10	1899-12-31 14:43:00	0°18'4"S; 91°39'6"W	12	19.6	18.6		Coastal upwelling	0.35 (0.39±0.03)	436401	Galapagos Islands
GS32	1.00082	0.817021	0.911032	0.499242	1.22676	1.13879	1.11304	0.861538	0.361582	0.73816	0.7418	0.864865	1.11003	0.847682	0.874227	0.826794	1.11304	0.701894	0.748936	0.524232	0.112775	0	0.637104	0.702625	1.86966	0.691892	0.979592	0.789717	1.08108	Mangrove on Isabella Island	Ecuador	2004-02-11	1899-12-31 11:30:00	0°35'38"S; 91°4'10"W	0.1	1.6	25.4		Mangrove		148018	Galapagos Islands
GS34	0.526749	1.42655	0.976106	0.693391	0.644795	0.878495	0.662526	0.659341	0.129136	0.706748	1.01462	1.26023	1.28842	1.25134	0.860088	0.61244	0.993789	0.62897	0.583587	0.624086	0.483323	0	1.03426	0.98193	2.05457	0.622337	1.21283	0.963643	1.23552	North Seamore Island	Ecuador	2004-02-19	1899-12-31 17:06:00	0°22'59"S; 90°16'47"W	2.1	35	27.5		Coastal	0.36 (0.35±0.02)	134347	Galapagos Islands
GS35	1.73827	1.6	0.956584	0.384832	0.694394	0.717438	0.324638	0.784615	0.135593	0.588957	0.89963	1.08973	1.24878	0.996026	1.13814	0.941627	2.6087	0.861416	0.868085	0.589761	0.761233	0	0.80362	0.893556	2.04944	0.816817	1.32245	0.74036	1.26486	Wolf Island	Ecuador	2004-03-01	1899-12-31 16:44:00	1°23'21"N; 91°49'1"W	1.7	71	21.8	34.5	Coastal	0.28 (0.31±0.02)	140814	Galapagos Islands
GS36	0.702332	1.26084	0.860419	0.554713	0.591521	0.809806	0.618357	0.444444	0.120527	0.436264	0.648856	1.26847	0.809395	0.533726	0.91638	0.986709	1.85507	0.595547	0.605201	0.53394	0.375918	0	1.22272	1.05224	2.2372	0.768769	0.362812	1.09683	0.624625	Cabo Marshall, Isabella Island	Ecuador	2004-03-02	1899-12-31 12:52:00	0°1'15"S; 91°11'52"W	2.1	67	25.8	34.6	Coastal	0.65 (0.45±0.05)	77538	Galapagos Islands
GS37	3.55556	2.2695	1.879	0.693391	0.578662	0.569395	0.618357	0.769231	0.180791	1.49202	1.69667	2.50811	2.60163	3.60265	1.48454	1.22488	3.47826	1.33998	2.38298	1.31058	0.704846	0	0.651584	1.3747	3.95506	1.72973	2.77551	1.97429	1.40541	Equatorial Pacific TAO Buoy	International	2004-03-17	1899-12-31 16:38:00	1°58'26"S; 95°0'53"W	1.8	3334	28		Open Ocean	0.21 (0.24±0.02)	65670	Eastern Tropical Pacific
GS47	1.33073	1.86338	0.791159	0	0	0	0	0.437247	0.0570919	0.694349	1.2211	1.36558	1.31451	1.15999	0.703201	1.64392	3.29519	0.886603	1.72004	1.10365	1.15743	0	1.05168	1.06117	3.17918	1.01154	1.64984	0.935191	1.50213	201 miles from F. Polynesia	International	2004-03-28	1899-12-31 15:25:00	10°7'53"S; 135°26'58"W	30	2400	28.6	37.3	Open Ocean		66023	Tropical South Pacific
GS51	1.04153	0.990329	0.776448	0.586231	0.568141	0.838564	0.674572	0.545455	0.197227	0.728165	0.86089	0.872727	0.804139	1.00181	0.539831	0.626359	1.04348	0.609082	1.16054	0.178715	0.230677	0.258439	0.888523	1.04144	2.45148	0.663937	1.1577	0.74036	0.884521	Rangirora Atoll	Fr. Polynesia	2004-05-22	1899-12-31 07:04:00	15°8'37"S; 147°26'6"W	1	10	27.3	34.2	Coral Reef Atoll		128982	Polynesia Archipelagos
